# Supplementary material for: The successes and pitfalls: Deep‐learning effectiveness in a Chernobyl field camera trap application
Source: Ecol Evol. 2023 Sep 5;13(9):e10454. doi: 10.1002/ece3.10454 (PMC10477951; doi:10.1002/ece3.10454)
Supplement: Supplementary file 1 — Appendix S1: [file ECE3-13-e10454-s001.zip]

Archive with 6 entries (6 files):
- appendixfigure2.2.png
- ece310454-sup-0001-FigureS1.png
- ece310454-sup-0002-FigureS2.pdf
- ece310454-sup-0003-FigureS3.pdf
- ece310454-sup-0004-FigureS4.pdf
- ece310454-sup-0005-AppendixS1.docx
